# Supplementary material for: Welfare on Dairy Cows in Different Housing Systems: Emphasis on Digestive Parasitological Infections
Source: Vet Sci. 2025 Feb 4;12(2):125. doi: 10.3390/vetsci12020125 (PMC11860239; doi:10.3390/vetsci12020125)
Supplement: Supplementary file 1 [file vetsci-12-00125-s001.zip]

Archive with 1 entries (1 files):
- vetsci-3332931-supplementary.pdf
